# Supplementary material for: Ploidy’s Role in Daylily Plant Resilience to Drought Stress Challenges
Source: Biology (Basel). 2024 Apr 24;13(5):289. doi: 10.3390/biology13050289 (PMC11117801; doi:10.3390/biology13050289)
Supplement: Supplementary file 1 [file biology-13-00289-s001.zip]

Archive with 1 entries (1 files):
- biology-2975246-supplementary.jpg
